# Supplementary material for: Delayed development of basal spikelets in wheat explains their increased floret abortion and rudimentary nature
Source: J Exp Bot. 2023 Jun 20;74(17):5088–103. doi: 10.1093/jxb/erad233 (PMC10498016; doi:10.1093/jxb/erad233)
Supplement: erad233_suppl_Supplementary_Tables_S1-S8 [file erad233_suppl_supplementary_tables_s1-s8.xlsx]

## Sheet: Table_S1
Supplemental Table S1: Solar radiation (umol/sec/m2) measured in 2021 trials control and shading plots under various light conditions.
	25/05/2021; 6pm (low sun)			27/05/2021; 11am (cloudy)			05/06/2021; 11am (sunny)
Block	shaded	control	Delta (%)	shaded	control	Delta (%)	shaded	control	Delta (%)
1	129	305	42.2951	194	450	43.1111	540	1170	46.1538
2	130	295	44.0678	226	491	46.0285	520	1200	43.3333
3	130	299	43.4783	249	518	48.0695	530	1150	46.087
Average	129.667	299.667	43.2804	223	486.333	45.7364	530	1173.33	45.1914

## Sheet: Table_S2
Supplemental Table S2: Heading dates (as an estimation of flowering) of all 6 genotypes analysed in this study in Church Farm (CF) trials in 2021 and 2022. 2022 heading was scored in control and shading C and D but not E as it was under shading treatment at heading.
Genotype	CF 2021	CF 2022
	Control	Control	Shading C	Shading D
VRT-A2a NIL	2021-06-20	2022-06-03	2022-06-02	2022-06-03
VRT-A2b NIL	2021-06-21	2022-06-04	2022-06-03	2022-06-03
Cadenza	2021-06-19	2022-05-31	2022-05-31	2022-05-31
Robigus	2021-06-20	2022-06-01	2022-06-02	2022-06-02
Ruskin	2021-06-22	2022-06-02	2022-06-04	2022-06-03
Skyfall	2021-06-17	2022-05-30	2022-05-29	2022-05-31
Average	2021-06-19 20:00:00	2022-06-01 12:00:00	2022-06-01 12:00:00	2022-06-01 20:00:00

## Sheet: Table_S3
Supplemental Table S3: Statistical analysis of phenotypic data collected from 5-10 plants per plot (N=3) for each genotype, performed individually for each field experiment. ANOVA performed using split-plot function(R package agricolae). Significance values: o P<0.10; * P<0.05; ** P<0.01; *** P<0.001. Raw data is available in S1
Phenotype	Trial	Shading A	Shading B	Shading C	Shading D	Shading E	Control	P-value	sig		P-val (Genotype)	sig		P-val (interaction)	sig
RBS	CF 21	1.21 (a)	2.56 (b)				1.10 (a)	< 0.002	**		≤ 0.001	***		0.174	NS
	CF 22			2.89 (b)	2.82 (b)	1.72 (a)	1.56 (a)	≤ 0.001	***		≤ 0.001	***		0.07	o
	Morley 22			2.16 (b)	1.86 (b)	1.05 (a)	0.93 (a)	≤ 0.001	***		≤ 0.001	***		0.931	NS
Grains /central spikelet^	CF 21	3.67 (a)	3.36 (b)				3.75 (b)	0.007	**		≤ 0.001	***		0.601142	NS
	CF 22			3.83	3.88	3.95	4.13704	0.05	o		≤ 0.001	***		0.23117	NS
	Morley 22			4.11	4.15	4.14	4.27407	0.281	NS		≤ 0.001	***		0.738	NS
Plant Weight^^	CF 21	5.9 (b)	5.28 (b)				7.33 (a)	0.006	**		0.03	*		0.4	NS
	CF 22			18.89	18.17	16.6	19.1	0.17	NS		0.006	**		0.95	NS
Spikelets/ Spike (Main)	CF 21	20.36	20.4				20.26	0.94	NS		≤ 0.001	***		0.72	NS
	CF 22			23.73	23.99	24.08	23.89	0.8	NS		≤ 0.001	***		0.75	NS
	Morley 22			24.06	23.86	24.32	23.82	0.56	NS		≤ 0.001	***		0.46	NS
	^ = Spikelet position 10-12 were analysed as central
	^^ =In 2021, plants were weight without spikes, in 2022 with spikes
	CF = Church Farm
	RBS = Rudimentary Basal Spikelets

## Sheet: Table_S4
Supplemental Table S4: Number of florets pre-aportion (20 DPA) and the number of florets aborted from 20 DPA to 6 DPA in control and in control versus shading D plots. Values represent estimated mean florets across the 6 genotypes (N= 3). ANOVA performed using R base function. Significance values: * P<0.05; ** P<0.01; *** P<0.001. Post-hoc Sidak test significance indicated by letters (P < 0.05).
Spikelet	Florets pre-abortion (20 DPA)	Aborted florets (Control)	Aborted florets (Shading D)	% Abortion (Control)	% Abortion (Shading D)
C2	9.83 (d)	5.12 (ab)	5.54 (a)	52.0855	56.3581
C1	9.58 (cd)	4.75 (a)	5.42 (a)	49.5825	56.5762
B6	9.58 (cd)	5.29 (ab)	5.71 (a)	55.2192	59.6033
B5	9.58 (cd)	5.38 (ab)	6.12 (ab)	56.1587	63.8831
B4	9.29 (cd)	5.67 (ab)	6.25 (ab)	61.0334	67.2766
B3	8.92 (bc)	5.79 (b)	6.67 (b)	64.9103	74.7758
B2	8.5 (b)	6.88 (c)	7.75 (c)	80.9412	91.1765
B1	7.79 (a)	7.12 (c)	7.75 (c)	91.3992	99.4865
P-val	0.001 ***	0.001 ***	0.008 **	-	-
DPA = Days pre-anthesis

## Sheet: Table_S5
Supplemental Table S5: Statistical analysis of sugar concentrations (µg/g tissue weight) in dissected spike tissues, performed individually for each field experiment. For section we have highlighted in red the outcome of the corresponding ANOVA considering interaction terms which include Section. ANOVA performed using R package agricolae. Only if sig. interactions were identified in ANOVA-1, the …
TRIAL: CF 2021
	ANOVA-1								ANOVA-2									LSD-test: SECTION (if sig.)
		Df	Sum Sq	Mean Sq	F value	Pr(>F)					Df	Sum Sq	Mean Sq	F	Pr(>F)			section	mean	group
FRUCTOSE	Treatment	1	305.8	305.77	62.287	2.09e-12	***
	Tissue	1	61.2	61.17	12.461	0.000602	***
	Section	1	1.2	1.18	0.24	0.624951	NS
	Treatment:Tissue	1	26.8	26.8	5.459	0.021231	*
	Treatment:Section	1	0.1	0.09	0.018	0.892324
	Tissue:Section	1	2.2	2.23	0.453	0.502162
	Treatment:Tissue:Section	1	0.1	0.07	0.015	0.902149
	Residuals	113	554.7	4.91
GLUCOSE	Treatment	1	58.8	58.8	12.651	0.000571	***		Spikelet	Treatment	1	23	22.999	5.778	0.0211	*
	Tissue	1	145.9	145.87	31.382	1.81e-07	***			Section	1	2.82	2.821	0.709	0.405	NS
	Section	1	46.9	46.87	10.084	0.001978	**			Treatment:Section	1	0.02	0.015	0.004	0.951
	Treatment:Tissue	1	0.5	0.53	0.114	0.73681				Residuals	39	155.22	3.98
	Treatment:Section	1	0	0.01	0.001	0.972755			Rachis	Treatment	1	40.9	40.89	8.077	0.00603	**		Central	8.59023	b
	Tissue:Section	1	54.3	54.3	11.683	0.000908	***			Section	1	98.8	98.82	19.522	3.99e-05	***		Basal	10.9954	a
	Treatment:Tissue:Section	1	0	0	0.001	0.974918				Treatment:Section	1	0	0	0	0.98238
	Residuals	102	474.1	4.65						Residuals	63	318.9	5.06
TRIAL: M 2022
	ANOVA-1								ANOVA-2									LSD-test: SECTION (if sig.)
		Df	Sum Sq	Mean Sq	F value	Pr(>F)	Sig.		Split		Df	Sum Sq	Mean Sq	F value	Pr(>F)	Sig.		section	mean	group
FRUCTOSE	Treat	1	74.9	74.9	6.232	0.01378	*											Apical	16.1445	b
	Tissue	1	736.5	736.5	61.297	1.41e-12	***											Central	16.7773	b
	section	2	130	65	5.411	0.00552	**											Basal	18.4007	a
	Treat:Tissue	1	2.8	2.8	0.233	0.62975
	Treat:section	2	53.1	26.5	2.209	0.11388
	Tissue:section	2	26.1	13	1.085	0.34087
	Treat:Tissue:section	2	15.7	7.9	0.655	0.52125
	Residuals	132	1586	12
GLUCOSE	Treat	1	35	35.1	1.377	0.24272			Control	Tissue	1	1045.5	1045.5	36.729	7.28e-08	***
	Tissue	1	1980	1980	77.717	6.04e-15	***			section	2	156.5	78.3	2.749	0.0713	NS
	section	2	262	131.1	5.144	0.00706	**			Tissue:section	2	33.5	16.8	0.589	0.5576
	Treat:Tissue	1	2	1.5	0.059	0.80771				Residuals	66	1878.7	28.5
	Treat:section	2	186	93.2	3.658	0.02843	*		Shading	Tissue	1	936	936	41.621	1.51e-08	***		Apical	21.0796	b
	Tissue:section	2	128	64.1	2.517	0.08455				section	2	292	146	6.492	0.00267	**		Central	21.6918	b
	Treat:Tissue:section	2	12	6	0.237	0.78925				Tissue:section	2	106.8	53.4	2.374	0.10097			Basal	25.6247	a
	Residuals	132	3363	25.5						Residuals	66	1484.2	22.5
SUCROSE	Treat	1	259.4	259.4	24.242	2.49e-06	***											Apical	15.9168	b
	Tissue	1	353.3	353.3	33.017	6.01e-08	***											Central	16.4897	b
	section	2	113.6	56.8	5.306	0.00608	**											Basal	18.0205	a
	Treat:Tissue	1	8.7	8.7	0.809	0.36994
	Treat:section	2	52.1	26.1	2.435	0.09154
	Tissue:section	2	40.1	20.1	1.875	0.15749
	Treat:Tissue:section	2	12.5	6.3	0.586	0.55784
	Residuals	132	1412.4	10.7
TRIAL: CF 2022
	ANOVA-1								ANOVA-2									LSD-test: SECTION (if sig.)
		Df	Sum Sq	Mean Sq	F value	Pr(>F)	Sig.		Split		Df	Sum Sq	Mean Sq	F value	Pr(>F)	Sig.		section	mean	group
FRUCTOSE	Treat	1	91.8	91.76	5.511	0.020378	*		Spikelet	Treat	1	58.3	58.28	3.415	0.0691
	Tissue	1	232.6	232.6	13.972	0.000275	***			section	2	66.5	33.23	1.947	0.1508	NS
	section	2	0.5	0.25	0.015	0.9849				Treat:section	2	26.8	13.39	0.785	0.4605
	Treat:Tissue	1	1.5	1.48	0.089	0.765938				Residuals	66	1126.3	17.07
	Treat:section	2	50.8	25.39	1.525	0.221433			Rachis	Treat	1	35	34.96	2.154	0.147
	Tissue:section	2	117	58.51	3.515	0.032575	*			section	2	51.1	25.53	1.573	0.215	NS
	Treat:Tissue:section	2	26.9	13.45	0.808	0.447966				Treat:section	2	50.9	25.45	1.568	0.216
	Residuals	132	2197.6	16.65						Residuals	66	1071.2	16.23
GLUCOSE	Treat	1	337	337	12.597	0.000536	***		Spikelet	Treat	1	114.1	114.12	4.043	0.0484	*
	Tissue	1	1077	1077	40.255	3.29e-09	***			section	2	90.7	45.33	1.606	0.2084	NS
	section	2	14	7.2	0.269	0.764908				Treat:section	2	73.4	36.71	1.301	0.2792
	Treat:Tissue	1	11	10.6	0.395	0.530836				Residuals	66	1862.9	28.23
	Treat:section	2	106	53.2	1.989	0.14098			Rachis	Treat	1	233.5	233.46	9.234	0.0034	**		Apical	18.1735	a
	Tissue:section	2	298	148.8	5.564	0.004789	**			section	2	221.4	110.7	4.378	0.0164	*		Central	15.1437	b
	Treat:Tissue:section	2	58	29.2	1.093	0.33817				Treat:section	2	91.5	45.73	1.809	0.1719			Basal	19.2954	a
	Residuals	132	3532	26.8						Residuals	66	1668.6	25.28
SUCROSE	Treat	1	32.1	32.09	1.719	0.1921
	Tissue	1	70.4	70.43	3.772	0.0542
	section	2	0.6	0.29	0.016	0.9844	NS
	Treat:Tissue	1	2.9	2.89	0.155	0.6944																# Why highlight Section as NS here but not in glucose or fructose for example?.. Should we be consistent across all ANOVA-1 presented?
	Treat:section	2	53.6	26.79	1.435	0.2419																Because in the other ones section has an interacdtion (highlighted in red) so based on that I cant say that section is NS in these cases
	Tissue:section	2	77.5	38.76	2.076	0.1295																…the decision on section can only be made later…
	Treat:Tissue:section	2	36.2	18.08	0.968	0.3823
	Residuals	132	2464.7	18.67

## Sheet: Table_S6
Supplemental Table S6: Average development stage (Waddington) of floret 1-8 in basal (B) six and central (C) two spikelets across all 6 genotypes 20 DPA (Control treatment only, N = 3 per genotype). Raw data can be found in supp. Data S2
	Dev (spk B1)	Dev (spk B2)	Average Dev		Dev (spk B3)	Dev (spk B4)	Average Dev		Dev (spk B5)	Dev (spk B6)	Average Dev		Dev (spk C1)	Dev (spk C2)	Average Dev
Floret 1	5.27778	5.47222	5.375		5.72222	5.83333	5.77778		6.05556	6.22222	6.13889		6.47222	6.55556	6.51389
Floret 2	5.13889	5.36111	5.25		5.55556	5.63889	5.59722		5.88889	5.97222	5.93056		6.16667	6.22222	6.19444
Floret 3	4.86111	5.08333	4.97222		5.33333	5.38889	5.36111		5.52778	5.58333	5.55556		5.77778	5.80556	5.79167
Floret 4	4.5	4.63889	4.56944		4.97222	5.19444	5.08333		5.27778	5.38889	5.33333		5.44444	5.5	5.47222
Floret 5	3.94444	4.33333	4.13889		4.55556	4.72222	4.63889		4.91667	5.08333	5		5.11111	5.22222	5.16667
Floret 6	3.61111	3.72222	3.66667		4.05556	4.16667	4.11111		4.41667	4.61111	4.51389		4.66667	4.77778	4.72222
Floret 7	3.11111	3.44444	3.27778		3.61111	3.72222	3.66667		3.88889	3.88889	3.88889		4.11111	4.11111	4.11111
Floret 8	NA	NA	NA		3.16667	3.27778	3.22222		3.55556	3.55556	3.55556		3.44444	3.61111	3.52778

## Sheet: Table_S7
Supplemental Table S7: T-test comparison of predicted versus actual (grains/spikelet at maturity) grain values per spikelet. Significance values: o P<0.10; * P<0.05; ** P<0.01; *** P<0.001.
Group		Mean (actual)	Mean (5.5)	P (5.5)	Sig		Mean (optimised)	P (optimised)	Sig
Genotype	VRT-A2a	3.09	2.35	0.1935			3.12	0.9399
	VRT-A2b	2.4	1.49	0.09876	o		2.47	0.9029
	Cadenza	2.89	2.06573	0.09992	o		2.89	0.9855
	Robigus	3.01	3.08312	0.9143			3.06	0.9424
	Ruskin	3.03	2.19159	0.1967			3.01	0.9708
	Skyfall	2.68	3.125	0.5302			2.8	0.8544
Spikelet	C2	4.11	3.78886	0.4074			4.11	0.997
	C1	4.24	3.62241	0.1392			3.98	0.2002
	B6	3.81	2.89626	0.008879	**		3.42	0.004413	**
	B5	3.65	2.64734	0.02142	*		3.17	0.01172	*
	B4	3.05	2.06681	0.02609	*		2.68	0.1353
	B3	2.41	1.67356	0.09882	o		2.43	0.9404
	B2	1.09	0.968462	0.717			1.8	0.04319	*
	B1	0.23	0.491451	0.1547			1.36	0.0015	**

## Sheet: Table_S8
Supplemental Table S8: Average development stage (Waddington) of florets 1-8 in basal (B) six and central (C) two spikelets 20 DPA (Control treatment only) for VRT-A2 NILs as well as the average number of florets per spikelet
	Spikelet B1			Spikelet B2			Spikelet B3			Spikelet B4			Spikelet B5			Spikelet B6			Spikelet C1			Spikelet C2
	VRT-A2a	VRT-A2b	Delta	VRT-A2a	VRT-A2b	Delta	VRT-A2a	VRT-A2b	Delta	VRT-A2a	VRT-A2b	Delta	VRT-A2a	VRT-A2b	Delta	VRT-A2a	VRT-A2b	Delta	VRT-A2a	VRT-A2b	Delta	VRT-A2a	VRT-A2b	Delta
Floret 1	5	5	0	5.16667	5.16667	0	5.33333	5.33333	0	5.5	5.33333	0.166667	5.83333	5.5	0.333333	5.83333	5.66667	0.166667	5.83333	5.83333	0	6.33333	5.83333	0.5
Floret 2	5	4.66667	0.333333	5.16667	5	0.166667	5.33333	5.33333	0	5.5	5.16667	0.333333	5.5	5.33333	0.166667	5.66667	5.66667	0	5.83333	5.66667	0.166667	5.83333	5.83333	0
Floret 3	4.66667	4.33333	0.333333	4.66667	4.66667	0	5	5	0	5.33333	5	0.333333	5.33333	5.16667	0.166667	5.5	5.16667	0.333333	5.66667	5.33333	0.333333	5.83333	5.5	0.333333
Floret 4	4	4	0	4.33333	4	0.333333	4.66667	4.66667	0	5.16667	4.66667	0.5	5	5	0	5.33333	5.16667	0.166667	5.33333	5.16667	0.166667	5.5	5.33333	0.166667
Floret 5	3.66667	3.66667	0	4	4	0	4	4	0	4.66667	4	0.666667	4.66667	4.33333	0.333333	4.83333	5	-0.166667	5	4.66667	0.333333	5.33333	5	0.333333
Floret 6	3.33333	3	0.333333	3.66667	3.33333	0.333333	3.66667	3.66667	0	4	3.66667	0.333333	4	4	0	4.33333	4	0.333333	4.66667	4.33333	0.333333	4.83333	4.33333	0.5
Floret 7	3	3	0	3.33333	3	0.333333	3.33333	3	0.333333	3.66667	3.33333	0.333333	3.66667	3.66667	0	3.66667	3.66667	0	4.33333	4	0.333333	4.33333	4	0.333333
Floret 8				3				3		3.33333	3	0.333333	3	3	0	3.66667	3	0.666667	3.66667	3	0.666667	3.66667	3.33333	0.333333
Floret count	7.3	7	0.3	8.3	7.7	0.6	8.7	8	0.7	9	8.3	0.7	9	8.7	0.3	9.7	8.7	1	10.3	9.3	1	10.3	9.7	0.6
Delta	Average Development:	0.210383
	Average count:	0.65
